# Supplementary material for: Hydrogen Nanometrology in Advanced Carbon Nanomaterial Electrodes
Source: Nanomaterials (Basel). 2021 Apr 22;11(5):1079. doi: 10.3390/nano11051079 (PMC8143510; doi:10.3390/nano11051079)
Supplement: Supplementary file 1 [file nanomaterials-11-01079-s001.zip]

Archive with 1 entries (1 files):
- nanomaterials-1162774-supplementary.pdf
